# Supplementary material for: Differences in the Expression Levels of SARS-CoV-2 Spike Protein in Cells Treated with mRNA-Based COVID-19 Vaccines: A Study on Vaccines from the Real World
Source: Vaccines (Basel). 2023 Apr 21;11(4):879. doi: 10.3390/vaccines11040879 (PMC10144021; doi:10.3390/vaccines11040879)
Supplement: Supplementary file 1 [file vaccines-11-00879-s001.zip]

Archive with 1 entries (1 files):
- vaccines-2329878-supplementary.pdf
